# Supplementary material for: RING finger E3 ligase PPP1R11 regulates TLR2 signaling and innate immunity
Source: eLife. 2016 Nov 2;5:e18496. doi: 10.7554/eLife.18496 (PMC5092053; doi:10.7554/eLife.18496)
Supplement: Figure 1—figure supplement 1—source data 1. — DOI: http://dx.doi.org/10.7554/eLife.18496.005 [file elife-18496-fig1-figsupp1-data1.xlsx]

## Sheet: Fig 1-Supplement 1
Fig. 1-Supplement 1C		MG132, Leupeptin CHX
		Control		Leupeptin		MG132
Experiment	Time (hr)	TLR2 band intensity	Normalized	TLR2 band intensity	Normalized	TLR2 band intensity	Normalized
1	0	110.53	1	151.064	1	118.413	1
	2	90.907	0.822688	137.903	0.913265	112.963	0.957314
	4	49.877	0.451376	90.257	0.597728	105.441	0.893568
	6	40.961	0.370688	63.557	0.420907	102.321	0.867127
2	0	115.77	1	108.777	1	105.891	1
	2	111.693	0.962871	95.732	0.878275	104.843	0.989085
	4	85.598	0.737914	63.975	0.586927	106.576	1.00543
	6	43.722	0.376914	54.548	0.50044	107.932	1.01823
3	0	94.144	1	72.3	1	101.482	1
	2	98.758	1.05062	68.981	0.954094	108.433	1.06852
	4	65.132	0.692894	36.071	0.498907	107.793	1.06221
	6	42.801	0.45533	33.46	0.462794	103.941	1.02425
Fig. 1-Supplement 1B
	PPP1R11 OE	Cq	2^(-Cq)		Cq/GAPDH		Average (Cq/GAPDH)	SEM
TLR2-1	0ug	22.5563	1.62138e-07		0.00124862		0.000680888	0.000221948
	0ug	22.5992	1.57388e-07		0.00117388
	0ug	23.9495	6.17298e-08		0.000709994
	0ug	23.2107	1.03012e-07		0.000903421
	0ug	30.8866	5.03725e-10		2.8853e-06					TLR2-1	Average	SEM
	0ug	27.0673	7.11078e-09		4.65261e-05					0ug	0.000680888	0.000221948
	2ug	23.2341	1.01356e-07		3.06649e-05		0.000823761	0.000268758		2ug	0.000823761	0.000268758
	2ug	23.0452	1.15531e-07		0.000162542					4ug	0.00107563	0.000322524
	2ug	21.5076	3.35393e-07		0.00176764
	2ug	21.735	2.86491e-07		0.00127998
	2ug	22.6652	1.50348e-07		0.000860751
	2ug	22.7354	1.43206e-07		0.000840984								Primer	TLR2-1					TLR2-2
	4ug	21.5979	3.15043e-07		0.00169267		0.00107563	0.000322524
	4ug	22.1324	2.17507e-07		8.47413e-06
	4ug	22.3254	1.90281e-07		0.00196678								Sample	Cq/GADPH mean	Cq/GADPH SEM	Normalized Mean	Normalized SEM		Cq/GADPH mean	Cq/GADPH SEM	Normalized Mean	Normalized SEM
	4ug	22.739	1.42854e-07		0.00151475								0ug	0.000680888	0.000221948	1	0.325969		0.000509902	8.8127e-05	1	0.172831
	4ug	22.1866	2.09485e-07		0.000298815								2ug	0.000823761	0.000268758	1.20983	0.394717		0.0004166	0.000128077	0.817019	0.251179
	4ug	22.3427	1.88004e-07		0.000972311								4ug	0.00107563	0.000322524	1.57975	0.473681		0.000467655	0.000159156	0.917146	0.31213
TLR2-2	0ug	23.4061	8.99607e-08		0.000692788		0.000509902	8.8127e-05
	0ug	23.1482	1.07568e-07		0.000802294
	0ug	24.3844	4.56641e-08		0.000525212
	0ug	24.2704	4.94188e-08		0.000433407
	0ug	24.7902	3.44679e-08		0.00019743					TLR2-2	Average
	0ug	23.9339	6.23997e-08		0.000408284					0ug	0.000509902	8.8127e-05
	2ug	24.0634	5.70401e-08		1.72573e-05		0.0004166	0.000128077		2ug	0.0004166	0.000128077
	2ug	23.835	6.68273e-08		9.40201e-05					4ug	0.000467655	0.000159156
	2ug	23.108	1.10613e-07		0.000582968
	2ug	22.3861	1.82443e-07		0.000815115
	2ug	23.8711	6.5177e-08		0.000373143
	2ug	23.182	1.05081e-07		0.000617096
	4ug	22.3368	1.88773e-07		0.00101424		0.000467655	0.000159156
	4ug	23.1006	1.11176e-07		4.33145e-06
	4ug	23.8749	6.50054e-08		0.000671907
	4ug	23.8345	6.68501e-08		0.000708845
	4ug	23.2313	1.01549e-07		0.000144851
	4ug	24.2359	5.06121e-08		0.000261754
GAPDH	0ug	12.9108	0.000129853
	0ug	12.8647	0.000134076
	0ug	13.4896	8.69441e-05
	0ug	13.0984	0.000114024
	0ug	12.4838	0.000174583
	0ug	12.6757	0.000152834
	2ug	8.24101	0.00330528
	2ug	10.4583	0.000710777
	2ug	12.3637	0.000189741
	2ug	12.1253	0.000223824
	2ug	12.4831	0.00017467
	2ug	12.5198	0.000170284
	4ug	12.3915	0.000186122
	4ug	5.28393	0.0256672
	4ug	13.3354	9.67477e-05
	4ug	13.3723	9.43084e-05
	4ug	10.4782	0.000701054
	4ug	12.3364	0.000193358
