# Supplementary material for: RING finger E3 ligase PPP1R11 regulates TLR2 signaling and innate immunity
Source: eLife. 2016 Nov 2;5:e18496. doi: 10.7554/eLife.18496 (PMC5092053; doi:10.7554/eLife.18496)
Supplement: Figure 1—figure supplement 2—source data 1. — DOI: http://dx.doi.org/10.7554/eLife.18496.007 [file elife-18496-fig1-figsupp2-data1.xlsx]

## Sheet: Fig 1-Supplement 2
Fig. 1-Supplement 2C		PPP1R11 siRNA (1) CHX					Fig. 1-Supplement 2D		PCGF1 OE CHX
		Scramble siRNA		PPP1R11 siRNA					Empty		PCGF1 OE
Experiment	Time (hr)	TLR2 band intensity	Normalized	TLR2 band intensity	Normalized		Experiment	Time (hr)	TLR2 band intensity	Normalized	TLR2 band intensity	Normalized
1	0	408676	1	548769	1		1	0	101.407	1	100.521	1
	4	318995	0.780556	610538	1.1148			4	87.233	0.863693	81.239	0.808348
	8	201799	0.493788	583001	1.06451			8	63.482	0.628535	51.919	0.516607
2	0	269416	1	262548	1		2	0	67.522	1	60.021	1
	4	224950	0.834955	274868	1.04692			4	67.681	1.00268	63.609	1.06015
	8	129561	0.480896	281414	1.07186			8	28.137	0.416844	37.523	0.625383
3	0	36799.8	1	31730.3	1		3	0	32.799	1	34.109	1
	4	30721	0.834833	43044	1.35657			4	22.246	0.678232	21.523	0.631006
	8	24284.7	0.659929	33567.1	1.0579			8	17.061	0.520152	14.646	0.429388
Fig. 1-Supplement 2E		PCGF1 siRNA CHX					Fig. 1-Supplement 2F		WBC Pellet TLR2 and PPP1R11 signal
		Scramble siRNA		PCGF1 siRNA					Scramble siRNA	Control Patients	SA Patients
Experiment	Time (hr)	TLR2 band intensity	Normalized	TLR2 band intensity	Normalized			Condition	PPP1R11/actin	TLR2/actin	TLR2/actin
1	0	78.302	1	96.959	1			SA PNA	0.566199		0.1029
	4	53.764	0.686641	82.117	0.847441			CTRL	0.122701	0.3852
	8	42.381	0.541264	48.351	0.498978			SA Blood	0.55357		0.1599
2	0	81.632	1	90.522	1			SA PNA	0.25446		1.0421
	4	54.794	0.671495	74.035	0.818066			SA PNA	0.110035		1.0501
	8	40.279	0.493615	47.037	0.519746			SA PNA	0.364856		0.6194
3	0	58.885	1	55.957	1			CTRL	0.353423	0.4041
	4	45.681	0.776888	46.178	0.826082			CTRL	0.227731	0.0296
	8	29.385	0.499745	17.645	0.315653			CTRL	0.523132	0.1949
								SA PNA	0.486151		0.1156
								CTRL	0.280734	0.0314
								SA Blood	0.215075		0.1561
								SA PNA	0.754042		0.1194
								SA PNA	0.498282		0.1418
								CTRL	0.621579	0.5691
								CTRL	0.766322	0.5308
								CTRL	0.437419	0.0032
