# Supplementary material for: RING finger E3 ligase PPP1R11 regulates TLR2 signaling and innate immunity
Source: eLife. 2016 Nov 2;5:e18496. doi: 10.7554/eLife.18496 (PMC5092053; doi:10.7554/eLife.18496)
Supplement: Figure 2—figure supplement 1—source data 1. — DOI: http://dx.doi.org/10.7554/eLife.18496.013 [file elife-18496-fig2-figsupp1-data1.xlsx]

## Sheet: Fig 2-Supplement 1
Fig. 2-Supplement 1F		IL-6 ELISA PAM3CSK4 time course, TRIM52 KD				Fig. 2-Supplement 1G		CXCL1 ELISA PAM3CSK4 time course, TRIM52 KD
Condition	Time (hour)	Replicate	IL-6 Signal (pg/mL)	Mean		Condition	Time (hour)	Replicate	IL-6 Signal (pg/mL)	Mean
Ctrl siRNA	0	1	3.334	1.11133		Ctrl siRNA	0	1	61.682	23.2283
		2	0					2	3.003
		3	0					3	5
	4	1	23.84	24.433			4	1	1169.88	1187.26
		2	21.151					2	1266.86
		3	28.307					3	1125.04
	8	1	71.625	64.122			8	1	2351.38	2070.64
		2	59.291					2	1958.76
		3	61.452					3	1901.78
TRIM52 siRNA1	0	1	0	0		TRIM52 siRNA1	0	1	0	1.93267
		2	0					2	5.798
		3	0					3	0
	4	1	27.267	27.758			4	1	1076.08	1038.61
		2	27.223					2	987.354
		3	28.785					3	1052.4
	8	1	65.1	65.179			8	1	1954.57	2037.98
		2	68.191					2	2123.18
		3	62.246					3	2036.18
Trim52 siRNA2	0	1	0	0.0993333		Trim52 siRNA2	0	1	0	4.18467
		2	0					2	0
		3	0.298					3	12.554
	4	1	26.963	29.695			4	1	1066.03	1058.9
		2	31.17					2	990.301
		3	30.953					3	1120.38
	8	1	60.34	72.605			8	1	2090.98	1959.97
		2	78.297					2	1813.33
		3	79.18					3	1975.61
