# Supplementary material for: RING finger E3 ligase PPP1R11 regulates TLR2 signaling and innate immunity
Source: eLife. 2016 Nov 2;5:e18496. doi: 10.7554/eLife.18496 (PMC5092053; doi:10.7554/eLife.18496)
Supplement: Figure 2—figure supplement 2—source data 1. — DOI: http://dx.doi.org/10.7554/eLife.18496.015 [file elife-18496-fig2-figsupp2-data1.xlsx]

## Sheet: Fig 2-Supplement 2
Fig. 2-Supplement 2A		Ppp1r11 KO CHX					Fig. 2-Supplement 2B		IL-6 ELISA PAM3CSK4 time course, Ppp1R11KO				Fig. 2-Supplement 2C		CXCL1 ELISA PAM3CSK4 time course
		Scramble sgRNA		Ppp1r11 KO
Experiment	Time (hr)	TLR2 band intensity	Normalized	TLR2 band intensity	Normalized		Condition	Time (hour)	Replicate	IL-6 Signal (pg/mL)	Mean		Condition	Time (hour)	Replicate	CXCL1 Signal (pg/mL)	Mean
1	0	43.071	1	79.916	1		Scramble	0	1	9.025	5.26		Scramble	0	1	0	0
	4	41.033	0.954256	81.198	1.01498				2	0					2	0
	8	10.368	0.241116	66.243	0.828037				3	6.755					3	0
2	0	35.269	1	44.547	1			4	1	18.027	19.599			4	1	944.843	898.787
	4	14.075	0.402143	43.62	0.969333				2	23.458					2	853.558
	8	16.078	0.459371	43.153	0.958956				3	17.312					3	897.959
3	0	62.632	1	63.118	1			8	1	26.835	24.4517			8	1	982.074	963.596
	4	54.3	0.861905	64.455	1.0231				2	21.456					2	955.047
	8	18.731	0.297317	66.523	1.05592				3	25.064					3	953.668
							Ppp1r11 KO	0	1	8.163	6.21067		Ppp1r11 KO	0	1	0	0
									2	6.365					2	0
									3	4.104					3	0
								4	1	38.474	43.582			4	1	2089.36	2089.91
									2	57.075					2	2052.12
									3	35.197					3	2128.24
								8	1	78.114	69.2793			8	1	2557.09	2423.88
									2	59.112					2	2275.51
									3	70.612					3	2439.05
